# Supplementary material for: Ready-to-wear strain sensing gloves for human motion sensing
Source: iScience. 2021 May 8;24(6):102525. doi: 10.1016/j.isci.2021.102525 (PMC8192569; doi:10.1016/j.isci.2021.102525)
Supplement: Data S1. Arduino code for differentiation of “U,” “W,” “I,” and “N” ASL gestures, related to figure 4 and STAR Methods [file mmc2.csv]

Arduino code for differentiation of "U," "W," "I," and "N" ASL gestures
#include <LiquidCrystal.h>
LiquidCrystal lcd(12, 11, 5, 4, 3, 2);
// variable declarations
int Vin= 5; //5V power
int analogPin2= 2;
int raw2= 0;
float Vout2= 0;
float known2= 1000;
float finger2= 0;
int analogPin1= 1;
int raw3= 0;
float Vout3= 0;
float known3= 1000;
float finger3= 0;
int analogPin0= 0;
int raw4= 0;
float Vout4= 0;
float known4= 1000;
float finger4= 0;
float buffer= 0; //intermediate calculation placeholder
void setup()
{lcd.begin(16, 2);}
void loop()
{
raw2= analogRead(analogPin2); // calculation of resistances
buffer=raw2*Vin;
Vout2=(buffer)/1024.0;
buffer=(Vin/Vout2)-1;
finger2=known2*buffer;
raw3= analogRead(analogPin1);
buffer=raw3*Vin;
Vout3=(buffer)/1024.0;
buffer=(Vin/Vout3)-1;
finger3=known3*buffer;
raw4= analogRead(analogPin0);
buffer=raw4*Vin;
Vout4=(buffer)/1024.0;
buffer=(Vin/Vout4)-1;
finger4=known4*buffer;
lcd.clear();
//Letter determination
if(finger3<200) { //low ring finger > W
lcd.setCursor(1,0);
lcd.print("W");
}
else if(finger3>200){ //high ring finger
if(finger4<200){ //low pinky > I
lcd.setCursor(2,0);
lcd.print("I"); }
else if(finger2<200){ //low pointer > U
lcd.setCursor(3,0);
lcd.print("U"); }
else{
lcd.setCursor(0,0); //else N
lcd.print("N"); }
}
delay(1000);
}
