# Supplementary material for: Ready-to-wear strain sensing gloves for human motion sensing
Source: iScience. 2021 May 8;24(6):102525. doi: 10.1016/j.isci.2021.102525 (PMC8192569; doi:10.1016/j.isci.2021.102525)
Supplement: Data S2. Arduino code for dynamic robotic hand control, related to figure 4 and STAR Methods [file mmc3.csv]

Arduino code for dynamic robotic hand control
//Remote control of robotic hand with glove
#include <Servo.h>
Servo servo8; //servo objects
Servo servo9;
Servo servo10;
Servo servo11;
Servo servo12;
Servo servo13;
int potpin0 = 0; // analog pin for pinky finger (servo 8)
int potpin1 = 1; // analog pin for 3rd finger (servo 9)
int potpin2 = 2; // analog pin for middle finger (servo 10)
int potpin3 = 3; // analog pin for pointer finger (servo 11)
int potpin4 = 4; // analog pin for middle knuckle (servo 12)
int potpin5 = 5; // analog pin for ring knuckle (servo 13)
int val; // variable to read the value from the analog pin
void setup() {
servo8.attach(8); // attaches the servo on pin 8 to the servo object
servo9.attach(9);
servo10.attach(10);
servo11.attach(11);
servo12.attach(12);
servo13.attach(13);
}
void loop() {
val = analogRead(potpin0); // reads the voltage from glove resistor (value between 0 and 1023)
val = map(val, 0, 1023, 0, 180); // scale it to servo angle range (value between 0 and 180)
servo8.write(val); // sets the servo position according to the scaled value
val = analogRead(potpin1);
val = map(val, 0, 1023, 0, 180);
servo9.write(val);
val = analogRead(potpin2);
val = map(val, 0, 1023, 0, 180);
servo10.write(val);
val = analogRead(potpin3);
val = map(val, 0, 1023, 0, 180);
servo11.write(val);
val = analogRead(potpin4);
val = map(val, 0, 1023, 0, 180);
servo11.write(val);
val = analogRead(potpin5);
val = map(val, 0, 1023, 0, 180);
servo11.write(val);
delay(15);
}
